# Supplementary material for: The Role of Recent Admixture in Forming the Contemporary West Eurasian Genomic Landscape
Source: Curr Biol. 2015 Oct 5;25(19):2518–26. doi: 10.1016/j.cub.2015.08.007 (PMC4714572; doi:10.1016/j.cub.2015.08.007)
Supplement: Table S5. Results of All GLOBETROTTER Analyses Performed on 82 Eurasian Clusters, Related to Figure 4 — Column headings are as in Table S4. All clusters were analyzed once using all clusters with at least five individuals as surrogates (main analysis). Others were also analyzed with bespoke masked analyses, as noted in the main text. The NULL procedure was run for each of these analyses for comparative purposes. [file mmc2.xlsx]

## Sheet: Sheet1
Table S5. Results of All GLOBETROTTER Analyses Performed on 82 Eurasian Clusters, Related to Figure 4
Cluster	Analysis	P	res	max(R_1)	FQ_1	FQ_2	M	1D	1D(CI)	1D\alpha1	1Dsrc1	1Dsrc2	1MW\alpha	1MWsrc3	1MWsrc4	2D1	2D1(CI)	2D1\alpha	2D1src1	2D1src2	2D2	2D1(CI)	2D2\alpha	2D2src1	2D2src2
abhka16	main	<0.01	1MW	0.89	0.968	1	0.32	1071	(840-1243)	0.03	Mongolia	georg20	0.49	adyge13	georg20	1690		0.08	nogay7a	georg20	174		0.03	Mongolia	georg20
abhka16	main.null	<0.01	1MW	0.856	0.966	1	0.15	995	(773-1147)	0.03	Mongolia	georg20	0.49	adyge13	georg20	1679		0.13	nogay7	georg20	188		0.03	Mongolia	georg20
abhka16	wcauc	<0.01	1D	0.889	0.996	0.999	0.34	1147	(906-1274)	0.22	nogay7a	armen27	0.17	Levant	kumyk9	1616		0.23	nogay7	armen27	193B		0.04	Mongolia	armen27
abhka16	wcauc.null	<0.01	1D	0.849	0.997	0.999	0.18	1123	(812-1346)	0.25	nogay7a	armen27	0.17	Levant	kumyk9	1623		0.2	nogay7	armen27	134		0.21	nogay7a	armen27
adyge13	main	<0.01	1MW(2D)	0.929	0.945	1	0.49	1224	(1043-1326)	0.07	Mongolia	abhka16	0.38	bulga46	adyge6	1694	(1488-1892)	0.03	Mongolia	adyge6	414	(570B-1131)	0.07	Mongolia	abhka16
adyge13	main.null	<0.01	1MW	0.911	0.945	1	0.29	1268	(1092-1398)	0.08	Mongolia	abhka16	0.43	bulga46	adyge6	1747		0.03	Mongolia	adyge6	621		0.09	Mongolia	abhka16
adyge13	wcauc	<0.01	1MW(2D)	0.938	0.969	0.996	0.44	1320	(1156-1427)	0.04	Mongolia	turki34	0.36	armen9	kumyk9	1796	(1569-1892)	0.03	Mongolia	kumyk9	779	(158-1059)	0.04	Mongolia	turki34
adyge13	wcauc.null	<0.01	1MW	0.916	0.974	0.997	0.27	1330	(1155-1450)	0.04	Mongolia	turki34	0.33	hunga23	kumyk9	1793		0.03	Mongolia	kumyk9	787		0.04	Mongolia	turki34
adyge6	main	<0.01	1D	0.963	0.987	0.998	0.26	1470	(1357-1534)	0.08	Mongolia	adyge13	0.4	hunga23	adyge13	1645		0.08	Mongolia	adyge13	429		0.06	Mongolia	adyge13
adyge6	main.null	<0.01	1D	0.921	0.984	0.997	0.14	1466	(1328-1540)	0.08	Mongolia	adyge13	0.47	balka5	adyge13	1897		0.19	nogay7a	adyge13	1352		0.08	Mongolia	adyge13
adyge6	wcauc	<0.01	1D	0.963	0.99	1	0.26	1463	(1299-1543)	0.08	Mongolia	kumyk9	0.25	ukrai48	kumyk9	1736		0.06	Mongolia	kumyk9	962		0.07	Mongolia	turki34
adyge6	wcauc.null	<0.01	1D	0.922	0.988	1	0.1	1445	(1289-1540)	0.08	Mongolia	kumyk9	0.26	ukrai48	kumyk9	1595		0.07	Mongolia	kumyk9	202		0.08	Mongolia	turki34
armen2	anat	0.16	U	0.126	0.905	0.971	0.05	1268	(344-1702)	0.49	turki7	cypri12	0.42	sicil30	turki7	1876		0.34	turki7	turki7	1468		0.31	turki7	cypri12
armen2	anat.null	0.16	U	0.0141	0.942	0.964	0.01	1921	(18734B-1892)	0.38	Levant	georg20	0.37	turki7	cypri12	1908		0.34	cypri12	turki7	1788		0.48	cypri12	turki34
armen2	main	<0.01	U	0.155	0.917	0.969	0.04	1594	(691-1892)	0.15	Levant	armen27	0.48	armen27	armen27	1892		0.44	armen27	irani5	1649		0.16	Levant	armen27
armen2	main.null	<0.01	U	0.0211	0.799	0.954	0.01	1921	(1892-1892)	0.32	Levant	armen27	0.34	armen9	armen27	1921		0.4	sicil30	georg20	1219B		0.45	Levant	irani5
armen27	anat	<0.01	1MW	0.548	0.958	0.993	0.04	363B	(1085B-382)	0.36	Levant	kumyk9	0.35	georg20	turki7	1245		0.41	turki7	cypri12	1295B		0.33	Levant	turki7
armen27	anat.null	<0.01	1MW	0.442	0.962	0.99	0.04	347B	(1157B-396)	0.4	Levant	kumyk9	0.45	georg20	turki7	1921		0.4	turki7	cypri12	459B		0.34	Levant	turki7
armen27	main	<0.01	1MW	0.577	0.969	0.996	0.06	224B	(1072B-502)	0.33	Levant	armen6	0.45	irani10	armen6	1921		0.47	turki7	armen6	476B		0.08	Levant	turki7
armen27	main.null	<0.01	U	0.454	0.948	0.984	0.04	347B	(1203B-358)	0.36	Levant	armen6	0.47	kumyk9	armen6	1921		0.35	irani10	cypri12	397B		0.33	Levant	armen6
armen6	anat	<0.01	U	0.135	0.984	0.999	0.03	363B	(2827B-1620)	0.44	georg20	sicil30	0.42	turki7	greek19	1318		0.48	sicil30	turki7	1775B		0.44	abhka16	cypri12
armen6	anat.null	<0.01	U	0.0651	0.997	0.999	0.02	430	(1120B-1149)	0.39	georg20	cypri12	0.28	balka5	cypri12	938		0.37	cypri12	sicil30	1140B		0.37	abhka16	cypri12
armen6	main	<0.01	U	0.134	0.987	0.998	0.03	143B	(2881B-1326)	0.42	georg20	sicil30	0.41	irani5	greek19	1344		0.31	armen9	armen27	1604B		0.43	abhka16	cypri12
armen6	main.null	<0.01	U	0.0639	0.998	1	0.02	410	(1569B-1287)	0.44	georg20	sicil30	0.4	armen9	cypri12	885		0.48	irani5	greek19	1256B		0.43	irani5	georg20
armen9	anat	<0.01	1MW(2D)	0.954	0.931	1	0.57	1204	(1021-1307)	0.06	Mongolia	bulga46	0.49	ukrai48	turki7	1921	(1470-1892)	0.1	Levant	bulga46	1142	(192-1241)	0.06	Mongolia	bulga46
armen9	anat.null	<0.01	2D	0.906	0.941	1	0.41	1174	(1017-1306)	0.06	Mongolia	bulga46	0.44	ukrai48	turki7	1921		0.3	turki7	bulga46	1170		0.06	Mongolia	bulga46
armen9	main	<0.01	1MW(2D)	0.954	0.919	1	0.58	1187	(984-1306)	0.07	Mongolia	bulga46	0.49	mordo13	armen27	1921	(1422-1892)	0.05	Mongolia	bulga46	1155	(616B-1255)	0.05	Mongolia	bulga46
armen9	main.null	<0.01	2D	0.907	0.851	1	0.42	1157	(974-1279)	0.06	Mongolia	bulga46	0.47	ukrai48	armen27	1921		0.41	turki7	bulga46	1188		0.07	Mongolia	bulga46
balka16	main	<0.01	1D	0.968	0.978	1	0.22	943	(774-1039)	0.33	ukrai48	north15	0.32	nogay7a	georg20	1833		0.5	balka5	north15	789		0.33	ukrai48	north15
balka16	main.null	<0.01	1MW	0.955	0.964	1	0.1	929	(751-1043)	0.35	ukrai48	north15	0.33	nogay7a	georg20	1611		0.49	balka5	north15	602		0.34	ukrai48	north15
balka16	wcauc	<0.01	1D	0.968	0.997	0.999	0.17	901	(748-976)	0.08	Mongolia	armen27	0.45	armen9	kumyk9	1285		0.04	Mongolia	kumyk9	6B		0.06	Mongolia	kumyk9
balka16	wcauc.null	<0.01	1D	0.957	0.996	0.999	0.11	893	(673-1001)	0.08	Mongolia	armen27	0.46	armen9	kumyk9	1256		0.05	Mongolia	kumyk9	131B		0.06	Mongolia	kumyk9
balka5	main	<0.01	1D	0.91	0.989	0.995	0.2	1183	(983-1417)	0.46	ukrai48	balka16	0.43	nogay7a	georg20	1921		0.28	mordo13	adyge6	872		0.48	ukrai48	balka16
balka5	main.null	<0.01	1D	0.733	0.985	0.999	0.07	1027	(779-1345)	0.43	lithu11	balka16	0.16	Mongolia	armen9	1921		0.35	balka16	armen9	599		0.44	lithu11	balka16
balka5	wcauc	<0.01	1MW	0.912	0.867	1	0.22	1177	(876-1389)	0.16	CentralAsia	bulga46	0.36	mordo13	armen27	1854		0.48	hunga23	turki17	908		0.15	Mongolia	bulga46
balka5	wcauc.null	<0.01	1MW	0.738	0.93	1	0.06	1066	(729-1379)	0.18	CentralAsia	hunga23	0.35	mordo13	armen27	1782		0.27	nogay7	armen9	574		0.17	CentralAsia	hunga23
basqu24	main	<0.01	1MW	0.722	0.703	0.997	0.06	886	(283-1162)	0.01	WestAfrica	spani9	0.42	germa36	spani27	1718		0.01	turki17	spani9	528		0.35	norwe17	spani27
basqu24	main.null	<0.01	1D	0.562	0.977	0.998	0.04	526	(1605B-1015)	0.05	sardi9	spani9	0.35	finni3	spani27	1197		0.04	sardi6	spani9	1768B		0.15	NorthAfricaII	frenc24
bulga46	main	<0.01	1D	0.944	1	1	0.22	968	(800-1028)	0.49	armen27	lithu11	0.2	frenc24	armen9	1402		0.49	ukrai48	sicil30	105		0.48	lithu11	cypri12
bulga46	main.null	<0.01	1D	0.932	1	1	0.12	869	(700-940)	0.47	armen27	lithu11	0.17	frenc24	armen9	1206		0.4	lithu11	sicil30	811B		0.49	lithu11	cypri12
ceu2	main	0.59	U	0.0523	1	1	0.01	1825	(10949B-1892)	0.06	orcad5	ceu71	0.37	orcad6	ceu71	1869		0.06	orcad5	ceu71	12008B		0.5	bulga46	orcad5
ceu2	main.null	0.59	U	0.0135	0.983	0.983	0.02	12412B	(15451B-1854)	0.31	Ethiopia	orcad5	0.46	orcad5	finni3	1638		0.22	orcad5	ceu71	750		0.31	Ethiopia	orcad5
ceu2a	main	<0.01	U	0.484	0.996	0.998	0.04	1010	(423B-1429)	0.1	finni3	ceu71	0.32	frenc24	ceu71	1625		0.46	frenc24	orcad6	1162		0.12	hunga23	ceu71
ceu2a	main.null	<0.01	U	0.0978	0.902	0.905	0.02	1038	(716-1142)	0.1	spani27	ceu71	0.35	spani9	norwe17	1748		0.45	orcad5	frenc24	1468		0.12	Druze	ceu71
ceu3	main	<0.01	U	0.108	0.936	0.973	0.03	347B	(2002B-1892)	0.32	spani27	finni3	0.48	orcad5	frenc24	1921		0.14	spani27	ceu71	1237B		0.35	sardi9	finni3
ceu3	main.null	<0.01	U	0.0239	0.833	0.899	0.01	760	(81B-1390)	0.33	hunga23	norwe17	0.29	ukrai48	ceu71	1399		0.35	spani27	norwe17	928		0.46	sardi9	spani9
ceu71	main	<0.01	1MW(2D)	0.81	0.962	0.994	0.61	858	(467-1224)	0.11	sicil30	germa36	0.44	itali13	norwe17	1755	(1553-1849)	0.15	frenc24	frenc24	137B	(653B-308)	0.24	sicil30	germa36
ceu71	main.null	<0.01	2D	0.754	0.958	0.993	0.56	618	(35B-1310)	0.19	sicil30	norwe17	0.47	itali13	norwe17	1668		0.05	frenc24	frenc24	1034B		0.27	sicil30	norwe17
chech19	ecauc	<0.01	U	0.953	0.937	0.977	0.23	1021	(771-1170)	0.05	Mongolia	armen27	0.48	north15	armen9	1763		0.03	CentralAsia	turki34	637		0.05	Mongolia	armen27
chech19	ecauc.null	<0.01	U	0.934	0.936	0.975	0.1	955	(709-1092)	0.05	Mongolia	armen27	0.44	armen9	north15	1563		0.04	Mongolia	turki34	354		0.06	Mongolia	armen27
chech19	main	<0.01	1D	0.953	0.976	0.999	0.28	1068	(844-1209)	0.11	Mongolia	lezgi15	0.43	turki17	north15	1712		0.02	Mongolia	kumyk9	603		0.22	nogay7a	daghe10
chech19	main.null	<0.01	1MW	0.935	0.932	0.996	0.1	985	(761-1129)	0.06	Mongolia	lezgi15	0.47	daghe10	north15	1501		0.03	Mongolia	kumyk9	252		0.13	Mongolia	lezgi15
chuva16	main	<0.01	1D	0.968	1	1	0.33	829	(627-940)	0.22	Mongolia	ukrai48	0.35	turki17	russi25	1563		0.38	nogay7a	mordo13	306		0.22	Mongolia	ukrai48
chuva16	main.null	<0.01	1D	0.955	1	1	0.22	794	(631-900)	0.22	Mongolia	ukrai48	0.35	turki17	russi25	1707		0.49	mordo13	nogay7a	430		0.22	Mongolia	ukrai48
croat18	main	<0.01	1D	0.85	1	1	0.03	708	(492-877)	0.34	armen27	lithu11	0.31	hunga23	hunga23	1405		0.42	greek19	ukrai48	233		0.34	armen27	lithu11
croat18	main.null	<0.01	1D	0.77	1	1	0.03	469	(185-713)	0.34	armen27	lithu11	0.46	hunga23	hunga23	812		0.31	cypri12	ukrai48	4771B		0.3	Levant	lithu11
cypri12	main	<0.01	1MW	0.906	0.971	0.999	0.06	427	(107-734)	0.03	WestAfrica	armen27	0.23	hunga23	armen27	1438		0.06	irani5	armen27	186B		0.03	WestAfrica	armen27
cypri12	main.null	<0.01	1D	0.859	0.987	1	0.04	311	(183B-642)	0.05	WestAfrica	sicil30	0.23	hunga23	armen27	827		0.03	WestAfrica	armen27	2859B		0.14	Levant	sicil30
daghe10	ecauc	<0.01	1MW	0.89	0.934	0.998	0.33	1292	(940-1536)	0.04	Mongolia	armen27	0.36	armen9	turki34	1852		0.05	CentralAsia	armen27	550		0.04	Mongolia	armen27
daghe10	ecauc.null	<0.01	1MW	0.816	0.928	0.999	0.2	1214	(815-1463)	0.04	Mongolia	armen27	0.35	bulga46	turki34	1867		0.05	nogay7a	armen27	561		0.04	NorthSiberia	armen27
daghe10	main	1	NA							1	lezgi15
daghe10	main.null	1	NA							1	lezgi15
daghe2	ecauc	<0.01	1D	0.659	0.981	0.998	0.35	1415	(976-1734)	0.08	Mongolia	armen27	0.49	armen9	turki34	1831		0.24	armen9	armen27	1012		0.04	Mongolia	armen27
daghe2	ecauc.null	<0.01	1MW	0.453	0.962	0.996	0.05	1733	(647-1892)	0.07	Levant	turki34	0.32	turki17	armen27	1882		0.24	irani5	armen9	1609		0.47	sicil30	turki17
daghe2	main	<0.01	U	0.723	0.999	1	0.08	1244	(894-1462)	0.06	CentralAsia	daghe10	0.46	armen9	turki17	1729		0.06	chuva16	daghe10	1028		0.05	EastAsia	daghe10
daghe2	main.null	<0.01	U	0.0868	0.997	1	0.04	1258	(762-1549)	0.06	Siberia	daghe10	0.43	armen9	daghe10	1573		0.11	Arabia	daghe10	325		0.08	Siberia	daghe10
daghe4	ecauc	<0.01	1MW	0.853	0.954	0.998	0.06	1239	(823-1442)	0.05	EastAsia	armen27	0.48	armen9	turki34	1512		0.02	EastAsia	armen27	165B		0.19	nogay7a	armen27
daghe4	ecauc.null	<0.01	1MW	0.437	0.962	0.998	0.02	1060	(261-1367)	0.05	Mongolia	armen27	0.32	hunga23	turki34	1356		0.4	turki17	sicil30	999B		0.06	Mongolia	armen27
daghe4	main	1	NA							1	lezgi15
daghe4	main.null	1	NA							1	lezgi15
finni3	main	<0.01	1D	0.557	0.995	1	0.12	469	(213B-1011)	0.12	NorthSiberia	germa36	0.48	spani9	lithu11	1768		0.08	mordo13	germa36	396B		0.13	NorthSiberia	germa36
finni3	main.null	<0.01	1D	0.2	0.997	1	0.04	381	(262B-934)	0.14	NorthSiberia	germa36	0.48	spani9	lithu11	1921		0.05	NorthSiberia	germa36	240B		0.18	NorthSiberia	norwe17
frenc24	main	<0.01	1D	0.777	0.993	0.998	0.18	846	(424-1011)	0.12	Levant	ceu71	0.11	basqu24	ceu71	1467		0.08	irani10	ceu71	110B		0.08	NorthAfricaII	ceu71
frenc24	main.null	<0.01	1D	0.729	0.992	0.997	0.04	371	(29-664)	0.1	NorthAfricaII	ceu71	0.11	basqu24	ceu71	1305		0.48	spani9	germa36	46B		0.07	NorthAfricaII	ceu71
georg2	main	<0.01	U	0.622	0.999	1	0.19	1785	(1605-1853)	0.27	hunga23	georg20	0.13	nogay7	georg20	1908		0.28	ukrai48	georg20	763		0.2	mordo13	georg20
georg2	main.null	<0.01	U	0.148	1	1	0.06	1783	(1620-1863)	0.26	ukrai48	georg20	0.3	turki17	balka5	1861		0.25	ukrai48	georg20	1279		0.05	NorthSiberia	georg20
georg2	wcauc	<0.01	U	0.515	0.995	1	0.2	1821	(1664-1880)	0.18	lithu11	kumyk9	0.37	kumyk9	armen27	1921		0.29	lithu11	turki34	1315		0.36	bulga46	kumyk9
georg2	wcauc.null	<0.01	U	0.109	0.999	1	0	1857	(1759-1886)	0.21	lithu11	kumyk9	0.44	kumyk9	armen27	1869		0.21	lithu11	kumyk9	9425B		0.49	tajik11	lithu11
georg20	main	<0.01	U	0.743	0.959	0.983	0.66	1332	(746-1821)	0.39	turki34	abhka16	0.41	abhka16	armen6	1850	(1623-1892)	0.04	Levant	abhka16	217	(227B-635)	0.43	turki34	abhka16
georg20	main.null	<0.01	2D	0.747	0.983	0.999	0.36	1708	(499-1860)	0.25	irani5	abhka16	0.45	abhka16	armen27	1856		0.05	Levant	abhka16	164B		0.43	cypri12	north15
georg20	wcauc	<0.01	1D	0.763	0.995	0.998	0.16	1055	(603-1321)	0.17	nogay7	armen27	0.19	Levant	kumyk9	1838		0.12	turki17	armen27	355		0.18	nogay7	armen27
georg20	wcauc.null	<0.01	2D	0.632	0.998	1	0.55	1188	(579-1731)	0.24	nogay7	armen27	0.29	kumyk9	turki34	1840		0.31	kumyk9	armen27	144		0.04	Siberia	armen27
germa36	main	<0.01	1D	0.711	0.995	1	0.07	969	(778-1160)	0.41	lithu11	frenc24	0.33	hunga23	norwe17	1921		0.37	ukrai48	ceu71	555		0.44	lithu11	frenc24
germa36	main.null	<0.01	1D	0.663	0.998	1	0.07	840	(517-1110)	0.43	lithu11	frenc24	0.35	hunga23	norwe17	1912		0.37	ukrai48	ceu71	363		0.47	lithu11	tsi70
greek19	main	<0.01	1D	0.837	0.999	1	0.11	630	(280-781)	0.35	lithu11	cypri12	0.23	sicil30	armen9	1660		0.17	cypri12	bulga46	9B		0.37	lithu11	cypri12
greek19	main.null	<0.01	1D	0.787	0.999	1	0.06	623	(304-851)	0.35	lithu11	cypri12	0.13	sicil30	armen9	1557		0.24	cypri12	bulga46	76B		0.37	lithu11	cypri12
hunga23	main	<0.01	1D	0.888	0.999	1	0.27	1150	(948-1326)	0.43	sicil30	lithu11	0.5	bulga46	frenc24	1825		0.18	sicil30	ukrai48	559		0.4	sicil30	lithu11
hunga23	main.null	<0.01	1D	0.813	0.999	1	0.21	1021	(697-1271)	0.37	sicil30	lithu11	0.47	frenc24	bulga46	1746		0.2	sicil30	ukrai48	49		0.39	cypri12	lithu11
irani10	anat	<0.01	U	0.953	0.812	0.985	0.17	1316	(1042-1451)	0.02	WestAfrica	turki7	0.31	AfghanPak	cypri12	1704		0.03	WestAfrica	turki7	724		0.02	WestAfrica	turki7
irani10	anat.null	<0.01	1MW	0.931	0.858	0.99	0.13	1409	(1099-1515)	0.02	WestAfrica	turki7	0.36	tajik11	cypri12	1737		0.02	WestAfrica	turki7	763		0.03	WestAfrica	turki7
irani10	main	<0.01	1MW	0.942	0.96	0.989	0.3	1221	(1063-1330)	0.09	CentralAsia	turki7	0.34	Levant	turki17	1763		0.08	turkm11	irani5	737		0.1	CentralAsia	armen27
irani10	main.null	<0.01	1MW	0.919	0.96	0.987	0.26	1256	(1070-1397)	0.08	CentralAsia	turki7	0.47	irani5	turki17	1799		0.09	turkm11	irani5	769		0.09	CentralAsia	turki7
irani5	anat	<0.01	1D(2D)	0.955	0.994	1	0.37	1412	(1054-1526)	0.03	EastAfricaBantu	turki7	0.23	AfghanPak	cypri12	1762	(1531-1892)	0.03	EastAfricaBantu	turki7	838	(81B-1271)	0.03	EastAfricaBantu	turki7
irani5	anat.null	<0.01	1D	0.933	0.995	1	0.22	1435	(1159-1551)	0.03	EastAfricaBantu	turki7	0.18	AfghanPak	turki7	1797		0.05	EastAfricaBantu	turki7	959		0.03	EastAfricaBantu	turki7
irani5	main	<0.01	1D(2D)	0.951	0.998	1	0.42	1383	(1029-1508)	0.02	EastAfricaBantu	irani10	0.3	AfghanPak	armen27	1816	(1712-1892)	0.03	EastAfricaBantu	irani10	947	(518-1306)	0.02	EastAfricaBantu	irani10
irani5	main.null	<0.01	1D	0.929	0.998	1	0.25	1402	(1117-1532)	0.02	EastAfricaBantu	irani10	0.2	AfghanPak	armen27	1843		0.05	EastAfricaBantu	irani10	1051		0.03	EastAfricaBantu	irani10
itali1	italy	1	NA	0.409	0.939	0.996	0.04	1183	(1154-1154)	0.4	sardi13	cypri12	0.17	sardi9	greek19	1350		0.4	sardi13	armen9	162		0.18	NorthAfricaII	spani9
itali13	italy	<0.01	1D	0.606	0.986	1	0.04	677	(362-989)	0.33	cypri12	frenc24	0.26	spani27	greek19	1921		0.31	spani27	frenc24	553		0.38	cypri12	ceu71
itali13	italy.null	<0.01	1D	0.469	0.992	1	0.02	646	(184-881)	0.33	cypri12	frenc24	0.23	spani27	greek19	926		0.19	cypri12	frenc24	1658B		0.44	armen27	orcad6
itali13	main	<0.01	1D	0.61	0.991	0.998	0.03	663	(165-1006)	0.37	cypri12	ceu71	0.24	spani27	tsi70	1919		0.41	tsi70	frenc24	549		0.37	cypri12	ceu71
itali13	main.null	<0.01	1D	0.465	0.99	0.999	0.02	623	(39B-880)	0.37	cypri12	ceu71	0.29	spani27	tsi70	972		0.32	sicil30	frenc24	2018B		0.35	armen27	frenc24
itali8	main	<0.01	1D	0.73	0.988	1	0.07	295	(72B-604)	0.34	Levant	itali13	0.4	spani27	armen27	1902		0.47	itali13	cypri12	395		0.22	NorthAfricaII	itali13
itali8	main.null	<0.01	1MW	0.654	0.946	0.996	0.03	107	(329B-418)	0.14	Levant	itali13	0.37	spani27	armen27	1921		0.42	spani27	cypri12	217		0.15	NorthAfricaII	itali13
kumyk2	ecauc	<0.01	1D	0.867	0.985	0.993	0.14	1413	(1172-1591)	0.07	Mongolia	armen27	0.21	hunga23	adyge6	1813		0.19	nogay7a	turki34	1101		0.09	Mongolia	armen27
kumyk2	ecauc.null	<0.01	1D	0.454	0.986	0.997	0.04	1492	(1235-1680)	0.06	Mongolia	armen27	0.28	armen9	adyge6	1915		0.28	nogay7a	armen27	1366		0.1	Mongolia	armen27
kumyk2	main	<0.01	1MW	0.861	0.952	0.999	0.16	1415	(1118-1577)	0.22	CentralAsia	chech19	0.48	chech19	cypri12	1798		0.33	turkm11	chech19	932		0.24	CentralAsia	chech19
kumyk2	main.null	<0.01	1MW	0.444	0.897	1	0.04	1431	(1226-1637)	0.17	Mongolia	kumyk9	0.46	chech19	armen27	1917		0.45	turkm11	chech19	1336		0.09	Mongolia	kumyk9
kumyk4	ecauc	<0.01	1MW(2D)	0.918	0.942	0.996	0.39	1443	(1235-1580)	0.07	Mongolia	armen27	0.5	north15	armen9	1921	(1698-1892)	0.09	CentralAsia	adyge6	1051	(480-1211)	0.06	Mongolia	armen27
kumyk4	ecauc.null	<0.01	1MW	0.824	0.958	0.997	0.1	1437	(1235-1539)	0.07	Mongolia	armen27	0.5	armen9	north15	1921		0.08	Mongolia	turki34	1157		0.07	Mongolia	armen27
kumyk4	main	<0.01	1D(2D)	0.917	0.993	1	0.38	1423	(1202-1544)	0.39	turkm11	chech19	0.43	nogay7a	sicil30	1921	(1683-1892)	0.12	Mongolia	kumyk9	1033	(433-1152)	0.44	turkm11	chech19
kumyk4	main.null	<0.01	1D	0.813	0.997	1	0.1	1420	(1198-1523)	0.37	turkm11	chech19	0.45	nogay7a	sicil30	1921		0.08	Mongolia	kumyk9	1174		0.44	turkm11	chech19
kumyk9	ecauc	<0.01	1D	0.98	0.995	0.999	0.28	1524	(1423-1592)	0.08	Mongolia	armen27	0.5	north15	turki17	1624		0.08	Mongolia	armen27	55		0.12	Mongolia	armen27
kumyk9	ecauc.null	<0.01	1D	0.965	0.995	0.999	0.09	1465	(1370-1528)	0.08	Mongolia	armen27	0.49	turki17	north15	1574		0.07	Mongolia	armen27	430		0.19	CentralAsia	armen27
kumyk9	main	<0.01	1MW	0.98	0.87	0.998	0.29	1516	(1425-1577)	0.1	Mongolia	lezgi15	0.43	chech19	turki7	1600		0.1	Mongolia	lezgi15	584B		0.22	CentralAsia	lezgi15
kumyk9	main.null	<0.01	1MW	0.965	0.863	0.998	0.1	1458	(1366-1531)	0.09	Mongolia	lezgi15	0.43	chech19	turki7	1542		0.09	Mongolia	lezgi15	222B		0.36	turkm11	chech19
kurd5	anat	<0.01	1D	0.812	0.994	0.999	0.05	872	(312-1069)	0.01	WestAfrica	turki7	0.44	tajik11	daghe10	1889		0.45	turki7	lezgi15	984		0.01	Ethiopia	turki7
kurd5	anat.null	<0.01	U	0.561	0.945	0.981	0.03	1055	(826-1275)	0.03	WestAfrica	turki7	0.31	tajik11	turki7	1894		0.24	cypri12	turki7	1227		0.03	WestAfrica	turki7
kurd5	main	<0.01	1MW	0.832	0.753	0.998	0.08	910	(607-1080)	0.26	NorthSiberia	irani5	0.05	turkm11	turki7	1868		0.43	abhka16	turki34	1121		0.31	chuva16	irani5
kurd5	main.null	<0.01	1MW	0.554	0.803	0.992	0.03	946	(660-1184)	0.02	WestAfrica	turki7	0.16	Siberia	irani10	1921		0.42	turki17	irani5	1115		0.02	WestAfrica	turki7
lezgi15	ecauc	<0.01	1MW	0.933	0.901	0.998	0.12	1182	(980-1322)	0.04	Mongolia	armen27	0.35	armen9	turki34	1398		0.04	Mongolia	armen27	2310B		0.15	NorthSiberia	armen27
lezgi15	ecauc.null	<0.01	1MW	0.881	0.94	0.999	0.09	1139	(803-1326)	0.05	Mongolia	armen27	0.36	armen9	turki34	1436		0.05	Mongolia	armen27	1707B		0.24	nogay7a	armen27
lezgi15	main	<0.01	1D	0.943	0.997	1	0.11	1240	(1052-1365)	0.2	nogay7a	daghe10	0.49	turki17	armen27	1525		0.15	turkm11	daghe10	443		0.3	nogay7a	daghe10
lezgi15	main.null	<0.01	1D	0.885	0.996	0.999	0.05	1183	(1019-1318)	0.21	nogay7a	daghe10	0.49	turki17	armen27	1336		0.18	turkm11	daghe10	1405B		0.33	nogay7a	daghe10
lezgi3	ecauc	<0.01	1D	0.827	0.993	0.998	0.28	1564	(1001-1758)	0.04	Mongolia	armen27	0.34	irani10	turki34	1921		0.1	turkm11	armen27	742		0.03	Siberia	armen27
lezgi3	ecauc.null	<0.01	1D	0.457	0.996	0.998	0.04	1290	(940-1593)	0.03	Mongolia	armen27	0.46	turki34	irani10	1921		0.23	turkm11	armen27	1136		0.05	Mongolia	armen27
lezgi3	main	<0.01	1D	0.829	0.999	1	0.26	1437	(990-1653)	0.03	Mongolia	lezgi15	0.4	sicil30	daghe10	1916		0.02	Mongolia	lezgi15	894		0.03	Mongolia	lezgi15
lezgi3	main.null	<0.01	1D	0.474	0.999	1	0.03	1279	(925-1536)	0.03	Mongolia	lezgi15	0.38	Levant	daghe10	1921		0.1	turkm11	lezgi15	1118		0.03	Mongolia	lezgi15
lezgi4	ecauc	<0.01	1MW	0.761	0.914	0.993	0.09	992	(529-1282)	0.06	Mongolia	armen27	0.49	turki34	armen9	1623		0.07	turkm11	armen27	506		0.12	nogay7a	armen27
lezgi4	ecauc.null	<0.01	1MW	0.433	0.88	0.995	0.03	1049	(734-1274)	0.04	Mongolia	armen27	0.48	turki34	armen9	1921		0.25	tajik11	armen27	1029		0.05	Mongolia	armen27
lezgi4	main	<0.01	1D	0.542	0.979	0.995	0.06	1001	(600-1264)	0.04	Siberia	lezgi15	0.47	armen6	daghe10	1503		0.08	turkm11	lezgi15	743		0.03	Siberia	lezgi15
lezgi4	main.null	<0.01	U	0.194	0.987	1	0.02	1325	(850-1584)	0.45	irani10	daghe10	0.13	tajik11	lezgi15	1921		0.48	lezgi15	lezgi15	1426		0.44	irani10	daghe10
lithu11	main	<0.01	1D	0.454	1	1	0.01	155	(1213B-926)	0.01	Siberia	ukrai48	0.36	sicil30	russi25	591		0.01	Siberia	ukrai48	6263B		0.06	Siberia	ukrai48
lithu11	main.null	<0.01	1D	0.272	1	1	0.01	239	(1100B-907)	0.01	Siberia	ukrai48				1921					313		0.01	Siberia	ukrai48
lithu11	slav	<0.01	1MW	0.331	0.962	0.994	0.01	85	(1240B-623)	0.22	russi25	hunga23	0.41	orcad5	russi25	490		0.2	russi25	hunga23	14319B		0.14	Siberia	hunga23
lithu11	slav.null	<0.01	1D	0.327	1	1	0.03	655	(4B-1015)	0.39	frenc24	russi25	0.18	finni3	russi25	1921		0.4	croat18	russi25	550		0.39	frenc24	russi25
mordo13	main	<0.01	1D	0.927	1	1	0.2	792	(564-975)	0.07	Mongolia	ukrai48	0.26	cypri12	russi25	1640		0.11	nogay7a	ukrai48	147		0.08	Mongolia	ukrai48
mordo13	main.null	<0.01	1D	0.891	1	1	0.14	733	(483-916)	0.07	Mongolia	ukrai48	0.27	Levant	russi25	1721		0.14	nogay7a	ukrai48	278		0.07	Mongolia	ukrai48
mordo2	main	<0.01	U	0.583	0.924	0.996	0.08	558	(179-843)	0.12	Mongolia	ukrai48	0.3	finni3	mordo13	1804		0.28	finni3	mordo13	804		0.05	Mongolia	mordo13
mordo2	main.null	<0.01	U	0.194	0.962	0.998	0.03	811	(533-958)	0.12	Mongolia	ukrai48	0.44	finni3	balka5	1803		0.26	finni3	mordo13	1002		0.07	Mongolia	ukrai48
nogay2	main	<0.01	2D	0.953	0.999	1	0.4	1691	(1545-1752)	0.25	Mongolia	balka5	0.32	nogay7	nogay7a	1762	(1645-1819)	0.25	Mongolia	adyge6	166B	(1904B-496)	0.3	Mongolia	balka5
nogay2	main.null	<0.01	1D	0.829	0.999	1	0.08	1751	(1632-1790)	0.25	Mongolia	balka5	0.33	mordo13	nogay7a	1794		0.24	Mongolia	balka5	564B		0.28	Mongolia	balka5
nogay2	ncauc	<0.01	2D	0.953	0.999	1	0.4	1691	(1562-1739)	0.25	Mongolia	balka5	0.32	mordo13	CentralAsia	1761	(1621-1815)	0.25	Mongolia	adyge6	173B	(1541B-478)	0.31	Mongolia	balka5
nogay2	ncauc.null	<0.01	1D	0.829	0.999	1	0.08	1751	(1633-1785)	0.25	Mongolia	balka5	0.33	mordo13	CentralAsia	1794		0.24	Mongolia	balka5	583B		0.28	Mongolia	balka5
nogay7	ncauc	<0.01	1D(2D)	0.979	0.997	1	0.48	1479	(1360-1564)	0.2	Mongolia	balka5	0.37	mordo13	turki17	1676	(1461-1847)	0.25	Mongolia	adyge6	825	(396B-1313)	0.28	Mongolia	balka5
nogay7	ncauc.null	<0.01	1D	0.97	0.998	1	0.32	1523	(1419-1572)	0.2	Mongolia	balka5	0.37	mordo13	turki17	1687		0.25	Mongolia	adyge6	732		0.29	Mongolia	balka5
nogay7a	main	<0.01	1D(2D)	0.97	0.999	1	0.7	1639	(1496-1671)	0.25	Mongolia	balka5	0.38	mordo13	nogay7	1875	(1735-1892)	0.22	Mongolia	adyge6	1110	(681-1276)	0.23	Mongolia	adyge6
nogay7a	main.null	<0.01	2D	0.96	0.999	1	0.56	1634	(1508-1694)	0.25	Mongolia	balka5	0.39	mordo13	nogay7	1866		0.25	Mongolia	adyge6	1133		0.22	Mongolia	adyge6
nogay7a	ncauc	<0.01	1D(2D)	0.97	0.999	1	0.7	1638	(1515-1684)	0.25	Mongolia	balka5	0.38	mordo13	turki17	1875	(1714-1892)	0.28	Mongolia	adyge6	1110	(678-1275)	0.23	Mongolia	adyge6
nogay7a	ncauc.null	<0.01	2D	0.96	0.999	1	0.56	1634	(1518-1672)	0.25	Mongolia	balka5	0.39	mordo13	turki17	1866		0.3	Mongolia	adyge6	1132		0.22	Mongolia	adyge6
north15	main	<0.01	1MW	0.973	0.912	0.995	0.31	1001	(863-1103)	0.07	Mongolia	abhka16	0.39	Levant	balka16	1921		0.19	nogay7a	kumyk9	835		0.07	Mongolia	abhka16
north15	main.null	<0.01	1MW	0.96	0.919	0.995	0.24	987	(828-1045)	0.07	Mongolia	abhka16	0.39	Levant	balka16	1921		0.13	nogay7a	balka16	810		0.07	Mongolia	abhka16
north15	wcauc	<0.01	1D	0.973	0.991	0.999	0.31	1020	(866-1090)	0.08	Mongolia	kumyk9	0.25	chech19	turki34	1921		0.24	nogay7a	kumyk9	863		0.09	Mongolia	armen27
north15	wcauc.null	<0.01	1D	0.961	0.992	0.999	0.25	1024	(861-1137)	0.08	Mongolia	kumyk9	0.25	chech19	turki34	1921		0.24	nogay7a	kumyk9	839		0.09	Mongolia	armen27
norwe17	main	<0.01	1D	0.539	0.998	1	0.06	351	(262B-893)	0.08	mordo13	ceu71	0.44	germa36	frenc24	1911		0.2	finni3	ceu71	62B		0.12	mordo13	ceu71
norwe17	main.null	<0.01	1D	0.328	0.997	1	0.04	58	(678B-1120)	0.05	NorthSiberia	ceu71	0.48	germa36	frenc24	1842		0.18	finni3	ceu71	686B		0.07	NorthSiberia	ceu71
orcad2	main	1	NA							1	orcad5
orcad2	main.null	1	NA							1	orcad5
orcad2	orcad	<0.01	U	0.467	1	1	0.04	1529	(1277-1658)	0.21	lezgi15	norwe17	0.5	frenc24	frenc24	1880		0.32	spani27	frenc24	1563		0.24	lezgi15	norwe17
orcad2	orcad.null	<0.01	U	0.0938	0.999	1	0.02	1659	(1488-1731)	0.17	armen6	norwe17	0.49	norwe17	ceu71	1900		0.19	armen6	norwe17	1697		0.45	basqu24	armen9
orcad2a	main	1	NA							1	orcad5
orcad2a	main.null	1	NA							1	orcad5
orcad2a	orcad	<0.01	U	0.492	1	1	0.02	1671	(1510-1720)	0.2	georg20	norwe17	0.39	spani9	ceu71	1723		0.18	georg20	norwe17	564		0.1	lezgi15	ceu71
orcad2a	orcad.null	<0.01	U	0.0824	1	1	0.01	1762	(1464-1892)	0.27	lezgi15	norwe17	0.11	finni3	ceu71	1921		0.36	sicil30	norwe17	42B		0.22	lezgi15	norwe17
orcad5	main	<0.01	1D	0.799	1	1	0.03	1561	(1428-1652)	0.44	mordo13	orcad6	0.24	orcad6	orcad6	1727		0.44	mordo13	orcad6	1551		0.41	ukrai48	frenc24
orcad5	main.null	<0.01	1D	0.67	0.999	1	0.03	1568	(1443-1647)	0.44	mordo13	orcad6	0.37	orcad6	orcad6	1921		0.34	finni3	orcad6	1616		0.44	mordo13	orcad6
orcad5	orcad	<0.01	1D	0.322	0.998	0.999	0.06	1241	(876-1442)	0.14	sicil30	norwe17	0.07	Siberia	ceu71	1774		0.48	frenc24	frenc24	1448		0.15	sicil30	norwe17
orcad5	orcad.null	<0.01	U	0.179	1	1	0.03	1173	(371-1432)	0.22	sicil30	norwe17	0.41	spani9	ceu71	1382		0.46	spani9	frenc24	904B		0.21	sicil30	norwe17
orcad6	main	0.01	1D	0.585	0.994	1	0.06	1088	(659-1314)	0.44	armen9	orcad5	0.35	frenc24	norwe17	1899		0.35	ceu71	ceu71	1174		0.44	bulga46	orcad5
orcad6	main.null	0.01	1D	0.401	0.996	1	0.02	1229	(8232B-1892)	0.45	hunga23	orcad5	0.23	itali13	ceu71	1785		0.05	nogay7	ceu71	1112		0.46	hunga23	orcad5
orcad6	orcad	<0.01	1D	0.282	0.987	0.996	0.05	708	(65B-1421)	0.37	armen9	norwe17	0.32	sardi9	norwe17	1793		0.23	hunga23	norwe17	404		0.35	sicil30	norwe17
orcad6	orcad.null	<0.01	U	0.122	0.922	0.987	0.06	1708	(682-1855)	0.06	irani10	ceu71	0.42	frenc24	ceu71	1829		0.04	irani10	ceu71	1012B		0.13	sardi9	ceu71
roman2	main	<0.01	1D	0.815	1	1	0.1	990	(741-1245)	0.34	India	bulga46	0.46	tajik11	irani10	1921		0.34	bulga46	AfghanPak	833		0.34	India	bulga46
roman2	main.null	<0.01	1D	0.414	1	1	0.05	824	(571-1037)	0.36	India	bulga46	0.38	irani10	tajik11	1921		0.25	irani5	tajik11	845		0.35	India	bulga46
russi25	main	<0.01	1D	0.958	0.999	1	0.3	913	(754-1007)	0.1	Mongolia	ukrai48	0.31	sicil30	mordo13	1593		0.04	Mongolia	mordo13	270		0.12	Mongolia	ukrai48
russi25	main.null	<0.01	1D	0.951	0.999	1	0.25	934	(801-1052)	0.11	Mongolia	ukrai48	0.31	sicil30	mordo13	1460		0.05	Mongolia	ukrai48	111B		0.13	Mongolia	ukrai48
sardi13	main	<0.01	1MW	0.869	0.906	1	0.17	361	(23B-673)	0.05	WestAfrica	sardi9	0.49	armen9	sardi6	1921		0.24	sicil30	sardi9	43B		0.03	WestAfrica	sardi9
sardi13	main.null	<0.01	1MW	0.808	0.877	0.999	0.06	35B	(569B-340)	0.46	sicil30	sardi6	0.35	sardi6	itali13	1921		0.31	frenc24	sardi9	347B		0.45	sicil30	sardi6
sardi13	sard	<0.01	1D	0.869	0.983	0.999	0.07	36	(471B-374)	0.02	WestAfrica	itali13	0.27	spani27	sicil30	1921		0.46	sicil30	spani27	164B		0.02	WestAfrica	itali13
sardi13	sard.null	<0.01	1D	0.79	0.983	0.999	0.03	80	(429B-455)	0.02	WestAfrica	itali13	0.36	spani27	itali8	1251		0.49	sicil30	spani27	291B		0.07	WestAfrica	itali13
sardi6	main	<0.01	1D	0.677	1	1	0.04	521	(246-787)	0.01	EastAfricaBantu	sardi9	0.21	lithu11	sardi9	1363		0.03	spani27	sardi9	57		0.01	WestAfrica	sardi9
sardi6	main.null	<0.01	1MW	0.302	0.97	0.992	0.01	824	(534-1047)	0.15	russi25	sardi9	0.03	NorthAfricaI	sardi9	1181		0.2	hunga23	sardi9	657		0.16	russi25	sardi9
sardi6	sard	<0.01	1D	0.631	0.993	1	0.05	449	(40-786)	0.07	Levant	itali13	0.32	armen27	spani27	1921		0.38	spani27	itali13	477		0.09	Levant	spani9
sardi6	sard.null	<0.01	1D	0.31	0.993	1	0.02	690	(220-984)	0.14	Levant	spani9	0.36	sicil30	spani27	1921		0.33	itali13	spani27	818		0.16	Levant	spani9
sardi9	main	<0.01	1MW	0.736	0.96	0.998	0.12	883	(598-1108)	0.48	frenc24	sardi6	0.48	sardi13	sardi6	1445		0.49	sardi6	sardi13	279		0.34	frenc24	sardi6
sardi9	main.null	<0.01	1D	0.576	0.996	0.999	0.04	530	(103-881)	0.44	frenc24	sardi6	0.48	sardi13	sardi6	1489		0.49	sardi6	sardi13	82B		0.33	orcad5	sardi6
sardi9	sard	<0.01	1D	0.74	0.996	1	0.06	356	(214B-736)	0.09	NorthAfricaII	itali13	0.48	spani9	itali8	1235		0.41	spani27	sicil30	1062B		0.08	NorthAfricaII	itali13
sardi9	sard.null	<0.01	1D	0.606	0.988	0.999	0.02	30B	(847B-526)	0.04	Ethiopia	itali13	0.48	spani9	itali8	1921		0.47	tsi70	itali8	75		0.03	Ethiopia	itali13
sicil30	italy	<0.01	1D(2D)	0.961	0.984	1	0.5	1105	(882-1250)	0.05	WestAfrica	greek19	0.44	frenc24	armen27	1635	(1342-1867)	0.03	WestAfrica	greek19	450	(422B-916)	0.06	Ethiopia	greek19
sicil30	italy.null	<0.01	2D	0.959	0.984	1	0.43	1090	(857-1215)	0.05	WestAfrica	greek19	0.44	frenc24	armen27	1584		0.03	WestAfrica	greek19	351		0.06	Ethiopia	greek19
sicil30	main	<0.01	1D(2D)	0.961	0.993	1	0.5	1107	(911-1247)	0.03	WestAfrica	itali8	0.41	frenc24	cypri12	1646	(1346-1880)	0.01	WestAfrica	itali8	471	(134B-836)	0.03	WestAfrica	itali8
sicil30	main.null	<0.01	2D	0.96	0.993	1	0.43	1094	(390B-891)	0.03	WestAfrica	itali8	0.39	frenc24	cypri12	1597		0.01	WestAfrica	itali8	395		0.03	WestAfrica	itali8
spani27	main	<0.01	1D(2D)	0.962	0.992	1	0.45	1052	(790-1272)	0.03	WestAfrica	spani9	0.22	basqu24	itali13	1623	(1263-1892)	0.13	sicil30	spani9	433	(1121B-952)	0.02	WestAfrica	spani9
spani27	main.null	<0.01	2D	0.957	0.989	1	0.4	1049	(766-1270)	0.03	WestAfrica	spani9	0.21	basqu24	itali13	1593		0.11	NorthAfricaII	spani9	289		0.02	WestAfrica	spani9
spani27	spain	<0.01	1MW(2D)	0.961	0.907	0.999	0.47	1042	(740-1201)	0.07	WestAfrica	frenc24	0.22	basqu24	itali13	1631	(1222-1892)	0.11	NorthAfricaII	frenc24	532	(477B-930)	0.06	WestAfrica	frenc24
spani27	spain.null	<0.01	2D	0.953	0.902	0.999	0.44	1021	(766-1227)	0.08	WestAfrica	frenc24	0.22	basqu24	itali13	1589		0.12	NorthAfricaII	frenc24	312		0.07	WestAfrica	frenc24
spani9	main	<0.01	1MW	0.725	0.83	0.999	0.08	663	(306-980)	0.18	basqu24	itali13	0.15	Levant	frenc24	1921		0.13	basqu24	frenc24	427		0.24	basqu24	itali13
spani9	main.null	<0.01	1MW	0.554	0.848	0.998	0.04	526	(118-861)	0.21	basqu24	itali13	0.16	Levant	frenc24	1795		0.46	spani27	frenc24	312		0.31	basqu24	sicil30
spani9	spain	<0.01	1MW	0.725	0.844	0.999	0.08	668	(286-876)	0.19	basqu24	itali13	0.15	Levant	frenc24	1921		0.18	basqu24	frenc24	436		0.25	basqu24	itali13
spani9	spain.null	<0.01	1MW	0.555	0.846	0.998	0.04	511	(50-964)	0.22	basqu24	itali13	0.16	Levant	frenc24	1792		0.26	frenc24	frenc24	328		0.32	basqu24	sicil30
syria1	main	1	NA	0.876	0.969	1	0.18	1080	(1051-1051)	0.11	Ethiopia	balka16	0.47	balka16	cypri12	1835		0.49	balka16	armen27	1048		0.03	WestAfrica	armen27
tajik11	main	<0.01	1D(2D)	0.973	0.994	1	0.5	1295	(1162-1393)	0.17	Mongolia	irani10	0.35	AfghanPak	turki17	1650	(1446-1890)	0.09	EastAsia	irani10	737	(155-1160)	0.19	CentralAsia	irani10
tajik11	main.null	<0.01	2D	0.957	0.994	1	0.38	1311	(1162-1390)	0.17	Mongolia	irani10	0.33	AfghanPak	turki17	1679		0.09	EastAsia	irani10	740		0.19	CentralAsia	irani10
tajik11	ncauc	<0.01	1D(2D)	0.973	0.994	1	0.5	1295	(1152-1374)	0.17	Mongolia	irani10	0.35	AfghanPak	turki17	1650	(1402-1885)	0.09	EastAsia	irani10	735	(344B-1161)	0.19	CentralAsia	irani10
tajik11	ncauc.null	<0.01	2D	0.957	0.994	1	0.38	1311	(1176-1397)	0.17	Mongolia	irani10	0.33	AfghanPak	turki17	1679		0.09	EastAsia	irani10	739		0.19	CentralAsia	irani10
tajik3	main	<0.01	1D	0.947	0.996	1	0.07	1270	(1086-1352)	0.18	EastAsia	irani10	0.34	AfghanPak	nogay7	1349		0.15	EastAsia	irani10	910B		0.13	Mongolia	tajik11
tajik3	main.null	<0.01	1D	0.793	0.997	1	0.03	1267	(1122-1353)	0.18	EastAsia	irani10	0.44	AfghanPak	nogay7	1291		0.16	EastAsia	irani10	2759B		0.43	India	armen9
tajik3	ncauc	<0.01	1D	0.947	0.996	1	0.07	1276	(1135-1388)	0.18	EastAsia	irani10	0.37	AfghanPak	turki17	1353		0.16	EastAsia	irani10	1193B		0.17	Mongolia	irani10
tajik3	ncauc.null	<0.01	1D	0.793	0.997	1	0.03	1260	(1085-1339)	0.18	EastAsia	irani10	0.44	AfghanPak	turki17	1288		0.17	EastAsia	irani10	2552B		0.41	India	armen9
tsi2	italy	<0.01	U	0.42	0.981	0.999	0.04	381	(40-679)	0.05	Levant	spani9	0.44	frenc24	cypri12	1679		0.44	frenc24	greek19	863		0.08	Levant	frenc24
tsi2	italy.null	<0.01	U	0.0511	0.996	0.999	0.02	228	(589B-1892)	0.16	Levant	frenc24	0.43	frenc24	cypri12	1281		0.1	Levant	spani9	742		0.23	Levant	frenc24
tsi2	main	<0.01	U	0.404	0.928	1	0.04	582	(29-964)	0.14	balka16	tsi23	0.45	hunga23	tsi23	1318		0.24	balka5	tsi23	550		0.1	Levant	tsi23
tsi2	main.null	<0.01	U	0.0805	0.992	0.999	0.01	1921	(1678-1892)	0.2	sicil30	tsi23	0.38	itali13	tsi23	1918		0.2	sicil30	tsi23	1795		0.06	NorthAfricaII	tsi23
tsi23	italy	<0.01	1D	0.744	0.999	1	0.08	400	(33B-686)	0.29	Levant	frenc24	0.15	spani27	greek19	1921		0.2	cypri12	spani9	52		0.28	Levant	frenc24
tsi23	italy.null	<0.01	1D	0.646	0.997	1	0.04	88	(389B-489)	0.39	cypri12	frenc24	0.14	spani27	greek19	1921		0.46	spani9	greek19	145B		0.37	Levant	frenc24
tsi23	main	1	NA							1	tsi70
tsi23	main.null	1	NA							1	tsi70
tsi2a	italy	<0.01	U	0.254	0.986	0.999	0.04	560B	(1588B-555)	0.19	Levant	frenc24	0.41	frenc24	cypri12	1621		0.44	greek19	frenc24	40		0.15	Levant	frenc24
tsi2a	italy.null	<0.01	U	0.0402	0.969	0.994	0.03	205B	(573B-73)	0.21	Levant	spani9	0.42	ceu71	armen27	1921		0.3	sardi9	frenc24	289		0.32	Levant	spani9
tsi2a	main	<0.01	U	0.286	0.999	1	0.13	907B	(1946B-565)	0.39	Levant	norwe17	0.37	mordo13	tsi23	1619		0.41	frenc24	tsi23	494B		0.16	Levant	frenc24
tsi2a	main.null	<0.01	U	0.0376	0.559	0.869	0.02	236B	(780B-105)	0.17	mordo13	tsi70	0.47	norwe17	cypri12	1817		0.47	frenc24	tsi70	550		0.14	NorthAfricaII	tsi70
tsi2b	italy	<0.01	U	0.314	0.999	1	0.03	846	(588-1020)	0.45	ceu71	cypri12	0.11	spani27	spani9	1486		0.45	sardi9	spani9	890		0.39	cypri12	frenc24
tsi2b	italy.null	<0.01	U	0.0418	0.986	0.993	0.02	249	(337B-770)	0.46	orcad6	cypri12	0.31	spani27	spani9	1921		0.44	spani27	cypri12	841		0.5	orcad6	cypri12
tsi2b	main	<0.01	U	0.491	0.993	0.999	0.09	1512	(1133-1670)	0.31	spani27	tsi23	0.04	Levant	tsi23	1679		0.26	spani27	tsi23	1250		0.39	orcad5	tsi70
tsi2b	main.null	<0.01	U	0.0906	0.995	0.997	0.03	1645	(963-1785)	0.2	spani27	tsi23	0.42	tsi70	tsi23	1888		0.11	spani27	tsi23	1532		0.21	orcad5	tsi23
tsi3	italy	<0.01	U	0.275	0.998	1	0.07	3	(691B-701)	0.28	Levant	frenc24	0.41	spani27	greek19	1721		0.33	frenc24	greek19	58B		0.23	Levant	frenc24
tsi3	italy.null	<0.01	U	0.0574	0.988	0.994	0.02	143B	(1802B-1365)	0.45	cypri12	ceu71	0.25	spani27	greek19	1921		0.39	spani27	frenc24	1251B		0.45	Levant	norwe17
tsi3	main	<0.01	U	0.277	0.985	0.997	0.03	208	(315B-693)	0.23	Levant	tsi23	0.45	balka5	tsi23	1547		0.42	armen9	tsi23	7B		0.22	Levant	tsi23
tsi3	main.null	<0.01	U	0.0828	0.968	0.988	0.02	981	(379-1610)	0.24	sicil30	tsi23	0.36	mordo13	tsi23	1921		0.19	spani27	tsi70	63B		0.27	turki34	tsi23
tsi4	italy	<0.01	U	0.355	0.999	1	0.04	154B	(1386B-524)	0.22	Levant	frenc24	0.27	spani27	greek19	1921		0.42	armen9	sardi9	55B		0.22	Levant	frenc24
tsi4	italy.null	<0.01	U	0.106	0.986	0.999	0.04	801B	(1729B-75B)	0.19	Levant	frenc24	0.41	frenc24	cypri12	1744		0.37	armen9	spani27	215B		0.12	Levant	frenc24
tsi4	main	<0.01	U	0.357	0.991	0.999	0.11	91	(688B-569)	0.16	Levant	tsi23	0.39	mordo13	tsi23	1580		0.38	mordo13	tsi23	410		0.06	NorthAfricaII	tsi23
tsi4	main.null	<0.01	U	0.0985	0.997	1	0.06	783B	(1800B-2)	0.1	Levant	tsi23	0.38	balka5	tsi23	1572		0.36	balka5	tsi23	367		0.02	WestAfrica	tsi23
tsi70	italy	<0.01	1D	0.901	0.989	1	0.08	241	(16B-417)	0.42	cypri12	ceu71	0.19	spani27	greek19	836		0.3	cypri12	frenc24	2035B		0.41	cypri12	ceu71
tsi70	italy.null	<0.01	1D	0.885	0.988	1	0.05	110	(220B-304)	0.42	cypri12	ceu71	0.19	spani27	greek19	562		0.34	cypri12	frenc24	3527B		0.44	Levant	germa36
tsi70	main	<0.01	U	0.888	0.559	0.97	0.24	490	(281-612)	0.44	armen9	tsi23	0.46	sicil30	frenc24	1710		0.39	armen9	tsi23	0		0.44	hunga23	tsi23
tsi70	main.null	<0.01	1D	0.849	0.995	0.999	0.1	205	(73B-390)	0.39	mordo13	tsi23	0.37	irani5	tsi23	1439		0.44	armen9	tsi23	361B		0.28	ukrai48	sicil30
turki1	turki	1	NA	0.959	0.954	1	0.73	1803	(1774-1774)	0.07	WestAfrica	kumyk9	0.23	CentralAsia	cypri12	1870	(1841-1841)	0.07	WestAfrica	kumyk9	1137	(1108-1108)	0.13	Mongolia	cypri12
turki17	main	<0.01	1D	0.988	1	1	0.3	1213	(1097-1265)	0.14	Mongolia	armen27	0.2	mordo13	turki34	1342		0.14	Mongolia	armen27	602B		0.11	Mongolia	turki34
turki17	main.null	<0.01	1D	0.984	1	1	0.23	1201	(1101-1246)	0.14	Mongolia	armen27	0.21	mordo13	turki34	1330		0.14	Mongolia	armen27	585B		0.12	Mongolia	turki34
turki17	turki	<0.01	1D	0.988	1	1	0.3	1213	(1096-1272)	0.14	Mongolia	armen27	0.2	mordo13	kumyk9	1342		0.15	Mongolia	armen27	602B		0.13	Mongolia	armen27
turki17	turki.null	<0.01	1D	0.984	1	1	0.23	1201	(1074-1279)	0.14	Mongolia	armen27	0.21	mordo13	kumyk9	1330		0.15	Mongolia	armen27	583B		0.15	Mongolia	armen27
turki2	main	<0.01	1D	0.845	1	1	0.02	958	(752-1045)	0.07	Mongolia	armen27	0.28	hunga23	turki34	1038		0.06	Mongolia	armen27	597		0.13	Siberia	cypri12
turki2	main.null	<0.01	1D	0.448	0.999	1	0.03	1015	(787-1132)	0.07	Mongolia	armen27	0.36	armen9	turki34	1683		0.38	irani5	turki34	1247		0.07	Mongolia	armen27
turki2	turki	1	NA	0.845	1	1	0.02	958		0.07	Mongolia	armen27	0.28	hunga23	armen27	1038		0.06	Mongolia	armen27	597		0.13	Siberia	cypri12
turki2	turki.null	1	NA	0.448	0.999	1	0.03	1015		0.07	Mongolia	armen27	0.36	armen9	irani10	1683		0.38	irani5	kumyk9	1247		0.07	Mongolia	armen27
turki2a	main	<0.01	1D	0.898	1	1	0.18	1356	(1119-1466)	0.07	Mongolia	armen27	0.36	armen9	turki34	1550		0.05	Mongolia	armen27	89B		0.06	Mongolia	armen27
turki2a	main.null	<0.01	1D	0.456	1	1	0.05	1318	(988-1500)	0.07	Mongolia	armen27	0.23	hunga23	turki34	1574		0.07	CentralAsia	armen27	602B		0.08	Mongolia	armen27
turki2a	turki	<0.01	1D	0.898	1	1	0.17	1354	(1146-1500)	0.07	Mongolia	armen27	0.44	armen9	irani10	1537		0.08	CentralAsia	armen27	114B		0.08	Mongolia	armen27
turki2a	turki.null	<0.01	1D	0.458	1	1	0.05	1332	(1018-1500)	0.08	Mongolia	armen27	0.3	hunga23	irani10	1586		0.08	CentralAsia	armen27	301B		0.08	Mongolia	armen27
turki3	main	<0.01	1D	0.935	1	1	0.17	1053	(839-1159)	0.1	Mongolia	armen27	0.47	turki17	armen9	1907		0.02	EastAsia	turki34	985		0.1	Mongolia	armen27
turki3	main.null	<0.01	1D	0.737	1	1	0.04	1001	(832-1102)	0.1	Mongolia	armen27	0.36	hunga23	turki17	1682		0.42	turkm11	turki17	1137		0.1	Mongolia	armen27
turki3	turki	<0.01	1D	0.935	1	1	0.17	1053	(877-1149)	0.1	Mongolia	armen27	0.47	tajik11	armen9	1907		0.03	EastAsia	kumyk9	985		0.1	Mongolia	armen27
turki3	turki.null	<0.01	1D	0.737	1	1	0.04	1001	(828-1099)	0.1	Mongolia	armen27	0.36	hunga23	irani10	1682		0.42	turkm11	kumyk9	1137		0.1	Mongolia	armen27
turki34	main	<0.01	1D	0.991	1	1	0.34	1115	(1004-1159)	0.08	Mongolia	armen27	0.17	hunga23	turki7	1332	(1178-1892)	0.08	Mongolia	armen27	202	(1365B-1079)	0.08	Mongolia	armen27
turki34	main.null	<0.01	1D	0.99	1	1	0.26	1120	(1000-1150)	0.08	Mongolia	armen27	0.16	ukrai48	turki7	1311		0.07	Mongolia	armen27	26B		0.08	Mongolia	armen27
turki34	turki	<0.01	1D	0.991	1	1	0.34	1115	(1016-1151)	0.08	Mongolia	armen27	0.17	hunga23	irani10	1332		0.08	Mongolia	armen27	202		0.08	Mongolia	armen27
turki34	turki.null	<0.01	1D	0.99	1	1	0.26	1120	(1015-1162)	0.08	Mongolia	armen27	0.16	ukrai48	irani10	1311		0.07	Mongolia	armen27	22B		0.08	Mongolia	armen27
turki4	main	<0.01	1D(2D)	0.936	0.985	1	0.46	1219	(1002-1374)	0.08	Mongolia	sicil30	0.41	mordo13	turki34	1919	(1635-1892)	0.46	turki17	armen9	1103	(805-1213)	0.09	Mongolia	sicil30
turki4	main.null	<0.01	1D	0.812	0.981	1	0.22	1304	(1086-1424)	0.08	Mongolia	sicil30	0.4	mordo13	turki34	1921		0.47	turki17	greek19	1189		0.08	Mongolia	sicil30
turki4	turki	<0.01	1D(2D)	0.935	0.985	1	0.45	1236	(986-1329)	0.08	Mongolia	sicil30	0.41	mordo13	irani10	1917	(1634-1892)	0.47	tajik11	greek19	1115	(760-1186)	0.09	Mongolia	sicil30
turki4	turki.null	<0.01	1D	0.812	0.981	1	0.22	1303	(1089-1395)	0.08	Mongolia	sicil30	0.4	mordo13	irani10	1921		0.47	nogay7	greek19	1189		0.08	Mongolia	sicil30
turki7	main	<0.01	U	0.886	0.878	0.967	0.15	1177	(983-1279)	0.44	turki17	kurd5	0.36	turkm11	cypri12	1727		0.46	turki17	kurd5	765		0.46	turki34	kurd5
turki7	main.null	<0.01	1MW	0.717	0.602	0.996	0.08	1081	(835-1237)	0.48	georg20	kurd5	0.26	nogay7a	kurd5	1921		0.28	turki17	kurd5	804		0.48	georg20	turki17
turki7	turki	<0.01	1MW	0.526	0.965	0.994	0.04	1015	(561-1234)	0.47	armen27	kurd5	0.09	CentralAsia	kurd5	1900		0.46	armen27	kurd5	1215		0.47	georg20	kurd5
turki7	turki.null	<0.01	1MW	0.733	0.921	0.995	0.08	1093	(641-1217)	0.45	nogay7	kurd5	0.28	turkm11	armen27	1921		0.27	kumyk9	kurd5	781		0.47	armen27	kurd5
turkm11	main	<0.01	1D	0.985	1	1	0.24	1267	(1148-1309)	0.27	Mongolia	irani10	0.34	tajik11	nogay7a	1453		0.29	Mongolia	irani10	305		0.32	Mongolia	irani10
turkm11	main.null	<0.01	1D	0.981	0.999	1	0.18	1237	(1125-1291)	0.27	Mongolia	irani10	0.37	tajik11	nogay7a	1392		0.29	Mongolia	irani10	135		0.31	Mongolia	irani10
turkm11	ncauc	<0.01	1D	0.985	1	1	0.24	1266	(1159-1323)	0.27	Mongolia	irani10	0.34	AfghanPak	turki17	1455		0.31	Mongolia	irani10	314		0.33	Mongolia	irani10
turkm11	ncauc.null	<0.01	1D	0.981	0.999	1	0.18	1237	(1130-1307)	0.27	Mongolia	irani10	0.37	AfghanPak	turki17	1393		0.3	Mongolia	irani10	136		0.33	CentralAsia	irani10
turkm5	main	<0.01	1D	0.966	0.997	1	0.33	1369	(1212-1450)	0.14	Mongolia	irani10	0.25	AfghanPak	turki17	1797		0.17	CentralAsia	irani10	926		0.16	Mongolia	irani10
turkm5	main.null	<0.01	1D	0.916	0.996	1	0.19	1369	(1205-1501)	0.14	Mongolia	irani10	0.28	AfghanPak	turki17	1821		0.24	CentralAsia	irani10	877		0.16	Mongolia	irani10
turkm5	ncauc	<0.01	1D	0.966	0.997	1	0.33	1369	(1226-1508)	0.14	Mongolia	irani10	0.25	AfghanPak	turki17	1798		0.19	CentralAsia	irani10	926		0.16	Mongolia	irani10
turkm5	ncauc.null	<0.01	1D	0.915	0.996	1	0.19	1365	(1160-1495)	0.14	Mongolia	irani10	0.28	AfghanPak	turki17	1819		0.24	CentralAsia	irani10	868		0.16	Mongolia	irani10
ukrai48	main	<0.01	1D	0.934	0.988	1	0.26	899	(726-1025)	0.17	turki34	lithu11	0.11	NorthSiberia	hunga23	1834		0.02	turki17	lithu11	446		0.2	turki34	lithu11
ukrai48	main.null	<0.01	1D	0.905	1	1	0.12	605	(325-835)	0.19	turki7	lithu11	0.26	mordo13	hunga23	1390		0.06	turki34	lithu11	835B		0.23	kurd5	lithu11
ukrai48	slav	<0.01	U	0.923	0.926	0.978	0.18	701	(444-874)	0.05	NorthSiberia	hunga23	0.36	orcad5	croat18	1421		0.08	mordo13	hunga23	304B		0.05	NorthSiberia	hunga23
ukrai48	slav.null	<0.01	1MW	0.814	0.954	0.986	0.07	511	(203-759)	0.09	NorthSiberia	hunga23	0.39	orcad5	croat18	1583		0.08	mordo13	hunga23	360B		0.1	NorthSiberia	hunga23
